# Supplementary material for: Much More than Nutrients: The Protective Effects of Nutraceuticals on the Blood–Brain Barrier in Diseases
Source: Nutrients. 2025 Feb 21;17(5):766. doi: 10.3390/nu17050766 (PMC11901837; doi:10.3390/nu17050766)
Supplement: Supplementary file 1 [file nutrients-17-00766-s001.zip]

Archive with 1 entries (1 files):
- nutrients-3467336-supplementary.pdf
